# Supplementary material for: COPI selectively drives maturation of the early Golgi
Source: eLife. 2015 Dec 28;4:e13232. doi: 10.7554/eLife.13232 (PMC4758959; doi:10.7554/eLife.13232)
Supplement: Supplementary file 1. — DOI: http://dx.doi.org/10.7554/eLife.13232.038 [file elife-13232-supp1.zip]

Archive with 74 entries (71 files):
- SnapGene Files/
- SnapGene Files/.DS_Store
- __MACOSX/
- __MACOSX/SnapGene Files/
- __MACOSX/SnapGene Files/._.DS_Store
- SnapGene Files/pHS12-mCherry.dna
- __MACOSX/SnapGene Files/._pHS12-mCherry.dna
- SnapGene Files/pSEC7-DsRed.M1x6.dna
- __MACOSX/SnapGene Files/._pSEC7-DsRed.M1x6.dna
- SnapGene Files/pSEC7-mCherryx6.dna
- __MACOSX/SnapGene Files/._pSEC7-mCherryx6.dna
- SnapGene Files/pSEC7-mEGFPx6.dna
- __MACOSX/SnapGene Files/._pSEC7-mEGFPx6.dna
- SnapGene Files/pUC19-ScSEC31-FRB.dna
- __MACOSX/SnapGene Files/._pUC19-ScSEC31-FRB.dna
- SnapGene Files/pUC19-ScSEC31-FRBx2.dna
- __MACOSX/SnapGene Files/._pUC19-ScSEC31-FRBx2.dna
- SnapGene Files/YCplac33-KEX2-mCherryx6.dna
- __MACOSX/SnapGene Files/._YCplac33-KEX2-mCherryx6.dna
- SnapGene Files/YIplac128-Sec71TMD-EGFP.dna
- __MACOSX/SnapGene Files/._YIplac128-Sec71TMD-EGFP.dna
- SnapGene Files/YIplac204-TC-OM45-FKBPx2.dna
- __MACOSX/SnapGene Files/._YIplac204-TC-OM45-FKBPx2.dna
- SnapGene Files/YIplac204-TC-OM45-FKBPx4.dna
- __MACOSX/SnapGene Files/._YIplac204-TC-OM45-FKBPx4.dna
- SnapGene Files/YIplac204-TC-SEC7-DsRed.M1x6.dna
- __MACOSX/SnapGene Files/._YIplac204-TC-SEC7-DsRed.M1x6.dna
- SnapGene Files/YIplac211-COG1-GFPx6.dna
- __MACOSX/SnapGene Files/._YIplac211-COG1-GFPx6.dna
- SnapGene Files/YIplac211-KEX2-GFPx6.dna
- __MACOSX/SnapGene Files/._YIplac211-KEX2-GFPx6.dna
- SnapGene Files/YIplac211-KEX2-mCherryx6.dna
- __MACOSX/SnapGene Files/._YIplac211-KEX2-mCherryx6.dna
- SnapGene Files/YIplac211-RET1-FRBx2-GFP.dna
- __MACOSX/SnapGene Files/._YIplac211-RET1-FRBx2-GFP.dna
- SnapGene Files/YIplac211-RET1-FRBx2.dna
- __MACOSX/SnapGene Files/._YIplac211-RET1-FRBx2.dna
- SnapGene Files/YIplac211-Ret1-GFPx3.dna
- __MACOSX/SnapGene Files/._YIplac211-Ret1-GFPx3.dna
- SnapGene Files/YIplac211-Ret1-mCherryx2.dna
- __MACOSX/SnapGene Files/._YIplac211-Ret1-mCherryx2.dna
- SnapGene Files/YIplac211-Ret1-mCherryx6.dna
- __MACOSX/SnapGene Files/._YIplac211-Ret1-mCherryx6.dna
- SnapGene Files/YIplac211-RPL13A-FKBPx2.dna
- __MACOSX/SnapGene Files/._YIplac211-RPL13A-FKBPx2.dna
- SnapGene Files/YIplac211-RPL13A-FKBPx4.dna
- __MACOSX/SnapGene Files/._YIplac211-RPL13A-FKBPx4.dna
- SnapGene Files/YIplac211-sec21-3.dna
- __MACOSX/SnapGene Files/._YIplac211-sec21-3.dna
- SnapGene Files/YIplac211-Sec21-FRB*-MBP.dna
- __MACOSX/SnapGene Files/._YIplac211-Sec21-FRB*-MBP.dna
- SnapGene Files/YIplac211-Sec21-FRB*.dna
- __MACOSX/SnapGene Files/._YIplac211-Sec21-FRB*.dna
- SnapGene Files/YIplac211-Sec21-FRB-MBP.dna
- __MACOSX/SnapGene Files/._YIplac211-Sec21-FRB-MBP.dna
- SnapGene Files/YIplac211-Sec21-FRB.dna
- __MACOSX/SnapGene Files/._YIplac211-Sec21-FRB.dna
- SnapGene Files/YIplac211-Sec21-FRBx2-GFP.dna
- __MACOSX/SnapGene Files/._YIplac211-Sec21-FRBx2-GFP.dna
- SnapGene Files/Yiplac211-Sec21-FRBx2.dna
- __MACOSX/SnapGene Files/._Yiplac211-Sec21-FRBx2.dna
- SnapGene Files/YIplac211-Sec21-mCherryx2.dna
- __MACOSX/SnapGene Files/._YIplac211-Sec21-mCherryx2.dna
- SnapGene Files/YIplac211-Sec26-mEGFPx6.dna
- __MACOSX/SnapGene Files/._YIplac211-Sec26-mEGFPx6.dna
- SnapGene Files/YIplac211-sGFP-VRG4.dna
- __MACOSX/SnapGene Files/._YIplac211-sGFP-VRG4.dna
- SnapGene Files/YIplac211-VPS10-msGFPx3.dna
- __MACOSX/SnapGene Files/._YIplac211-VPS10-msGFPx3.dna
- SnapGene Files/YIplac211-VPS8-iGFPx6.dna
- __MACOSX/SnapGene Files/._YIplac211-VPS8-iGFPx6.dna
- SnapGene Files/YIplac211-VPS8-mCherryx6.dna
- __MACOSX/SnapGene Files/._YIplac211-VPS8-mCherryx6.dna
- __MACOSX/._SnapGene Files
