# Supplementary material for: COPI selectively drives maturation of the early Golgi
Source: eLife. 2015 Dec 28;4:e13232. doi: 10.7554/eLife.13232 (PMC4758959; doi:10.7554/eLife.13232)
Supplement: Supplementary file 2. — DOI: http://dx.doi.org/10.7554/eLife.13232.039 [file elife-13232-supp2.zip]

Archive with 19 entries (15 files):
- 4D Imaging Protocols and Plugins/
- 4D Imaging Protocols and Plugins/.DS_Store
- __MACOSX/
- __MACOSX/4D Imaging Protocols and Plugins/
- __MACOSX/4D Imaging Protocols and Plugins/._.DS_Store
- 4D Imaging Protocols and Plugins/Editing 4D Movies.docx
- __MACOSX/4D Imaging Protocols and Plugins/._Editing 4D Movies.docx
- 4D Imaging Protocols and Plugins/ImageJ Plugins/
- 4D Imaging Protocols and Plugins/ImageJ Plugins/Analyze_Edited_Movie.java
- 4D Imaging Protocols and Plugins/ImageJ Plugins/Edit_Montage_Series.java
- 4D Imaging Protocols and Plugins/ImageJ Plugins/Filter_Hybrid_Median.java
- 4D Imaging Protocols and Plugins/ImageJ Plugins/Make_Montage_Series.java
- 4D Imaging Protocols and Plugins/ImageJ Plugins/Merge_Two_Hyperstacks.java
- 4D Imaging Protocols and Plugins/ImageJ Plugins/Montage_Series_to_Hyperstack.java
- 4D Imaging Protocols and Plugins/Processing 4D Movies for Presentation.docx
- __MACOSX/4D Imaging Protocols and Plugins/._Processing 4D Movies for Presentation.docx
- 4D Imaging Protocols and Plugins/Taking 4D Movies on the Leica SP5.docx
- __MACOSX/4D Imaging Protocols and Plugins/._Taking 4D Movies on the Leica SP5.docx
- __MACOSX/._4D Imaging Protocols and Plugins
